# Supplementary material for: Metabolic Profiling from an Asymptomatic Ferret Model of SARS-CoV-2 Infection
Source: Metabolites. 2021 May 19;11(5):327. doi: 10.3390/metabo11050327 (PMC8160988; doi:10.3390/metabo11050327)
Supplement: Supplementary file 1 [file metabolites-11-00327-s001.zip]

Archive with 1 entries (1 files):
- metabolites-1183485-supplementary.pdf
